# Supplementary material for: High Fecal Carriage of Multidrug Resistant Bacteria in the Community among Children in Northwestern Tanzania
Source: Pathogens. 2022 Mar 21;11(3):379. doi: 10.3390/pathogens11030379 (PMC8955874; doi:10.3390/pathogens11030379)
Supplement: Supplementary file 1 [file pathogens-11-00379-s001.zip]

Archive with 1 entries (1 files):
- pathogens-1535506-supplementary.pdf
